# Supplementary material for: Identification of an ATP-Binding Cassette Transporter Implicated in Aluminum Tolerance in Wild Soybean (Glycine soja)
Source: Int J Mol Sci. 2021 Dec 9;22(24):13264. doi: 10.3390/ijms222413264 (PMC8706246; doi:10.3390/ijms222413264)
Supplement: Supplementary file 1 [file ijms-22-13264-s001.zip]

Archive with 5 entries (5 files):
- Additional file S1 Table S1ú║CDS of GsABCI1.pdf
- Additional file S2ú║Table S2 Primers used in the study..pdf
- Additional file S3ú║Figure S1 .pdf
- Additional file S4ú║Figure S2 .pdf
- Additional file S5ú║Table S3 Medium used in the generation of GsALS3 transgenic soybean..pdf
